# Supplementary material for: Decapitation Experiments Combined with the Transcriptome Analysis Reveal the Mechanism of High Temperature on Chrysanthemum Axillary Bud Formation
Source: Int J Mol Sci. 2021 Sep 8;22(18):9704. doi: 10.3390/ijms22189704 (PMC8469267; doi:10.3390/ijms22189704)
Supplement: Supplementary file 1 [file ijms-22-09704-s001.zip]

Archive with 1 entries (1 files):
- ijms-1349848-supplementary.pdf
